# Supplementary material for: Excitonic topology and quantum geometry in organic semiconductors
Source: Nat Commun. 2025 May 19;16:4661. doi: 10.1038/s41467-025-59257-5 (PMC12089288; doi:10.1038/s41467-025-59257-5)
Supplement: Supplementary file 3 — Supplementary Data 1 [file 41467_2025_59257_MOESM3_ESM.txt]

Crystal Structure Data

     
%%%%%%%%%%%%%%%%%%%%%%%%%%%%%%%%%%%%%%%%%%%%%%%%%%%%%%%%%%%%%%%%%%%%%%%%%%%%%%%%%%%%%%%%%%%%%%%%%%%%%%%%%%%%%%%%%%%%%%%%     
%%%%%%%%%%%%%%%%%%%%%%%%%%%%%%%%%%%%%%%%%%%%%%%%%%%%%%%%%%%%%%%%%%%%%%%%%%%%%%%%%%%%%%%%%%%%%%%%%%%%%%%%%%%%%%%%%%%%%%%% 
%%%%%%%%%%%%%%%%%%%%%%%%%%%%%%%%%%%%%%%%%%%%%%%%%%%%%%%%%%%%%%%%%%%%%%%%%%%%%%%%%%%%%%%%%%%%%%%%%%%%%%%%%%%%%%%%%%%%%%%% 


PolyAnthracene 0% Strain

ATOMIC_POSITIONS (angstrom)
C                0.6714357519        1.1448699908        0.0000000000
C               -0.6714357519        1.1448699908        0.0000000000
C                1.3279382259        0.0121557332        0.0000000000
C               -1.3279382259        0.0121557332        0.0000000000
C                0.7164410962       -1.2273730879        0.0000000000
C               -0.7164410962       -1.2273730879        0.0000000000
C                1.4278435247       -2.4595172397        0.0000000000
C               -1.4278435247       -2.4595172397        0.0000000000
C                0.7164269618       -3.6917033272        0.0000000000
C               -0.7164269618       -3.6917033272        0.0000000000
C                1.3279493412       -4.9311587668        0.0000000000
C               -1.3279493412       -4.9311587668        0.0000000000
C                0.6714341120       -6.0638808740        0.0000000000
C               -0.6714341120       -6.0638808740        0.0000000000
H                2.4120837087       -0.0003393772        0.0000000000
H               -2.4120837087       -0.0003393772        0.0000000000
C                2.8221961183       -2.4594991155        0.0000000000
C               -2.8221961183       -2.4594991155        0.0000000000
H                2.4120842384       -4.9186574118        0.0000000000
H               -2.4120842384       -4.9186574118        0.0000000000
H                1.2065982977        2.0876604471        0.0000000000
H               -1.2065982977        2.0876604471        0.0000000000
H                1.2065975900       -7.0066569710        0.0000000000
H               -1.2065975900       -7.0066569710        0.0000000000


CELL_PARAMETERS (alat = 13.02021)
   1.000740640   0.000000000   0.000000000
   0.000000000   4.000000000   0.000000000
   0.000000000   0.000000000   5.000000000
   
     
%%%%%%%%%%%%%%%%%%%%%%%%%%%%%%%%%%%%%%%%%%%%%%%%%%%%%%%%%%%%%%%%%%%%%%%%%%%%%%%%%%%%%%%%%%%%%%%%%%%%%%%%%%%%%%%%%%%%%%%%     
%%%%%%%%%%%%%%%%%%%%%%%%%%%%%%%%%%%%%%%%%%%%%%%%%%%%%%%%%%%%%%%%%%%%%%%%%%%%%%%%%%%%%%%%%%%%%%%%%%%%%%%%%%%%%%%%%%%%%%%% 
%%%%%%%%%%%%%%%%%%%%%%%%%%%%%%%%%%%%%%%%%%%%%%%%%%%%%%%%%%%%%%%%%%%%%%%%%%%%%%%%%%%%%%%%%%%%%%%%%%%%%%%%%%%%%%%%%%%%%%%% 
   
PolyAnthracene -5% Strain
   
   ATOMIC_POSITIONS (angstrom)
C                0.7063420798        1.2356954891        0.0000000000
C               -0.7063420798        1.2356954891        0.0000000000
C                1.3880330813        0.0439124973        0.0000000000
C               -1.3880330813        0.0439124973        0.0000000000
C                0.6986454847       -1.1912911057        0.0000000000
C               -0.6986454847       -1.1912911057        0.0000000000
C                1.3337986051       -2.4594992258        0.0000000000
C               -1.3337986051       -2.4594992258        0.0000000000
C                0.6986837885       -3.7277863880        0.0000000000
C               -0.6986837885       -3.7277863880        0.0000000000
C                1.3881033559       -4.9630677578        0.0000000000
C               -1.3881033559       -4.9630677578        0.0000000000
C                0.7063954310       -6.1547752517        0.0000000000
C               -0.7063954310       -6.1547752517        0.0000000000
H                2.4683919746        0.0345676622        0.0000000000
H               -2.4683919746        0.0345676622        0.0000000000
C                2.6752155026       -2.4592901057        0.0000000000
C               -2.6752155026       -2.4592901057        0.0000000000
H                2.4684464179       -4.9535162917        0.0000000000
H               -2.4684464179       -4.9535162917        0.0000000000
H                1.2528544708        2.1773155099        0.0000000000
H               -1.2528544708        2.1773155099        0.0000000000
H                1.2528778488       -7.0963650321        0.0000000000
H               -1.2528778488       -7.0963650321        0.0000000000


CELL_PARAMETERS (alat = 12.3691995)
   1.000740640   0.000000000   0.000000000
   0.000000000   4.000000000   0.000000000
   0.000000000   0.000000000   5.000000000
   
   
      
%%%%%%%%%%%%%%%%%%%%%%%%%%%%%%%%%%%%%%%%%%%%%%%%%%%%%%%%%%%%%%%%%%%%%%%%%%%%%%%%%%%%%%%%%%%%%%%%%%%%%%%%%%%%%%%%%%%%%%%%     
%%%%%%%%%%%%%%%%%%%%%%%%%%%%%%%%%%%%%%%%%%%%%%%%%%%%%%%%%%%%%%%%%%%%%%%%%%%%%%%%%%%%%%%%%%%%%%%%%%%%%%%%%%%%%%%%%%%%%%%% 
%%%%%%%%%%%%%%%%%%%%%%%%%%%%%%%%%%%%%%%%%%%%%%%%%%%%%%%%%%%%%%%%%%%%%%%%%%%%%%%%%%%%%%%%%%%%%%%%%%%%%%%%%%%%%%%%%%%%%%%% 
  
PolyAnthracene +5% Strain   
   
   
ATOMIC_POSITIONS (angstrom)
C                0.7057407888        1.2006533807        0.0000000000
C               -0.7057407888        1.2006533807        0.0000000000
C                1.3910257101        0.0105100284        0.0000000000
C               -1.3910257101        0.0105100284        0.0000000000
C                0.7356088296       -1.2495431628        0.0000000000
C               -0.7356088296       -1.2495431628        0.0000000000
C                1.5218758207       -2.4594306225        0.0000000000
C               -1.5218758207       -2.4594306225        0.0000000000
C                0.7356182159       -3.6693778006        0.0000000000
C               -0.7356182159       -3.6693778006        0.0000000000
C                1.3909206899       -4.9295324799        0.0000000000
C               -1.3909206899       -4.9295324799        0.0000000000
C                0.7057597740       -6.1197623348        0.0000000000
C               -0.7057597740       -6.1197623348        0.0000000000
H                2.4793707891        0.0084171020        0.0000000000
H               -2.4793707891        0.0084171020        0.0000000000
C                2.9935849552       -2.4594114761        0.0000000000
C               -2.9935849552       -2.4594114761        0.0000000000
H                2.4793082215       -4.9275306722        0.0000000000
H               -2.4793082215       -4.9275306722        0.0000000000
H                1.2509325972        2.1430679399        0.0000000000
H               -1.2509325972        2.1430679399        0.0000000000
H                1.2509672444       -7.0621599023        0.0000000000
H               -1.2509672444       -7.0621599023        0.0000000000

CELL_PARAMETERS (alat = 13.6712205)
   1.000740640   0.000000000   0.000000000
   0.000000000   4.000000000   0.000000000
   0.000000000   0.000000000   5.000000000   
     
%%%%%%%%%%%%%%%%%%%%%%%%%%%%%%%%%%%%%%%%%%%%%%%%%%%%%%%%%%%%%%%%%%%%%%%%%%%%%%%%%%%%%%%%%%%%%%%%%%%%%%%%%%%%%%%%%%%%%%%%     
%%%%%%%%%%%%%%%%%%%%%%%%%%%%%%%%%%%%%%%%%%%%%%%%%%%%%%%%%%%%%%%%%%%%%%%%%%%%%%%%%%%%%%%%%%%%%%%%%%%%%%%%%%%%%%%%%%%%%%%% 
%%%%%%%%%%%%%%%%%%%%%%%%%%%%%%%%%%%%%%%%%%%%%%%%%%%%%%%%%%%%%%%%%%%%%%%%%%%%%%%%%%%%%%%%%%%%%%%%%%%%%%%%%%%%%%%%%%%%%%%% 
   
PolyPentacene 0% Strain   
   
C       3.2090892039    1.2178751134    0.0000000000
C       1.7909107961    1.2178751134    0.0000000000
C       3.9011208987    0.0302227382    0.0000000000
C       1.0988791013    0.0302227382    0.0000000000
C       3.2180952793    -1.2143912901   0.0000000000
C       1.7819047207    -1.2143912901   0.0000000000
C       3.8892311449    -2.4446882282   0.0000000000
C       1.1107688551    -2.4446882282   0.0000000000
C       3.2224578380    -3.6680401216   0.0000000000
C       1.7775421620    -3.6680401216   0.0000000000
C       3.9655813712    -4.9187421495   0.0000000000
C       1.0344186288    -4.9187421495   0.0000000000
C       3.2225540528    -6.1694776654   0.0000000000
C       1.7774459472    -6.1694776654   0.0000000000
C       3.8889145467    -7.3931651315   0.0000000000
C       1.1110854533    -7.3931651315   0.0000000000
C       3.2181882207    -8.6237126839   0.0000000000
C       1.7818117793    -8.6237126839   0.0000000000
C       3.9010801252    -9.8685049649   0.0000000000
C       1.0989198748    -9.8685049649   0.0000000000
C       3.2091010377    -11.0561941762  0.0000000000
C       1.7908989623    -11.0561941762  0.0000000000
H       4.9885726498    0.0253233387    0.0000000000
H       0.0114273502    0.0253233387    0.0000000000
H       4.9766738440    -2.4462317565   0.0000000000
H       0.0233261560    -2.4462317565   0.0000000000
C       5.3412082121    -4.9187359957   0.0000000000
C       -0.3412082121   -4.9187359957   0.0000000000
H       4.9765907050    -7.3917147197   0.0000000000
H       0.0234092950    -7.3917147197   0.0000000000
H       4.9885214741    -9.8637280713   0.0000000000
H       0.0114785259    -9.8637280713   0.0000000000
H       3.7476091415    2.1646270633    0.0000000000
H       1.2523908585    2.1646270633    0.0000000000
H       3.7475821937    -12.0029212988  0.0000000000
H       1.2524178063    -12.0029212988  0.0000000000

CELL_PARAMETERS (alat= 13.02021000)
   1.005340912   0.000000000   0.000000000
   0.000000000   4.000000000   0.000000000
   0.000000000   0.000000000   5.000000000   
   
     
%%%%%%%%%%%%%%%%%%%%%%%%%%%%%%%%%%%%%%%%%%%%%%%%%%%%%%%%%%%%%%%%%%%%%%%%%%%%%%%%%%%%%%%%%%%%%%%%%%%%%%%%%%%%%%%%%%%%%%%%     
%%%%%%%%%%%%%%%%%%%%%%%%%%%%%%%%%%%%%%%%%%%%%%%%%%%%%%%%%%%%%%%%%%%%%%%%%%%%%%%%%%%%%%%%%%%%%%%%%%%%%%%%%%%%%%%%%%%%%%%% 
%%%%%%%%%%%%%%%%%%%%%%%%%%%%%%%%%%%%%%%%%%%%%%%%%%%%%%%%%%%%%%%%%%%%%%%%%%%%%%%%%%%%%%%%%%%%%%%%%%%%%%%%%%%%%%%%%%%%%%%% 
   
PolyPentacene -5% Strain   
   
C                3.2068822228        1.2480687431        0.0000000000
C                1.7917616745        1.2481541923        0.0000000000
C                3.8894914637        0.0571111689        0.0000000000
C                1.1092990310        0.0570265854        0.0000000000
C                3.2159068830       -1.1913816085        0.0000000000
C                1.7831748539       -1.1914348459        0.0000000000
C                3.8860494788       -2.4230699740        0.0000000000
C                1.1133579094       -2.4234500896        0.0000000000
C                3.2036860207       -3.6334151084        0.0000000000
C                1.7965400852       -3.6335878735        0.0000000000
C                3.8574372557       -4.9190851559        0.0000000000
C                1.1435117650       -4.9196556345        0.0000000000
C                3.2041837107       -6.2050472421        0.0000000000
C                1.7974239513       -6.2049985467        0.0000000000
C                3.8869059582       -7.4150960863        0.0000000000
C                1.1142584296       -7.4148498716        0.0000000000
C                3.2168145531       -8.6466096486        0.0000000000
C                1.7840667508       -8.6464457795        0.0000000000
C                3.8903858636       -9.8949309117        0.0000000000
C                1.1100203895       -9.8944297367        0.0000000000
C                3.2078405984      -11.0855040006        0.0000000000
C                1.7924241338      -11.0855310540        0.0000000000
H                4.9720452676        0.0556200666        0.0000000000
H                0.0266967839        0.0555447552        0.0000000000
H                4.9680324360       -2.4316007715        0.0000000000
H                0.0313412207       -2.4322289545        0.0000000000
C                5.1826688912       -4.9192500543        0.0000000000
C               -0.1816647963       -4.9217111399        0.0000000000
H                4.9689247210       -7.4064658083        0.0000000000
H                0.0321778064       -7.4058142493        0.0000000000
H                4.9729970044       -9.8932090579        0.0000000000
H                0.0273517073       -9.8922641296        0.0000000000
H                3.7526525609        2.1904199495        0.0000000000
H                1.2460493811        2.1905674473        0.0000000000
H                3.7530200728      -12.0281813847        0.0000000000
H                1.2462839601      -12.0276641896        0.0000000000

CELL_PARAMETERS (alat= 12.3691995)
   1.005340912   0.000000000   0.000000000
   0.000000000   4.000000000   0.000000000
   0.000000000   0.000000000   5.000000000   
      
%%%%%%%%%%%%%%%%%%%%%%%%%%%%%%%%%%%%%%%%%%%%%%%%%%%%%%%%%%%%%%%%%%%%%%%%%%%%%%%%%%%%%%%%%%%%%%%%%%%%%%%%%%%%%%%%%%%%%%%%     
%%%%%%%%%%%%%%%%%%%%%%%%%%%%%%%%%%%%%%%%%%%%%%%%%%%%%%%%%%%%%%%%%%%%%%%%%%%%%%%%%%%%%%%%%%%%%%%%%%%%%%%%%%%%%%%%%%%%%%%% 
%%%%%%%%%%%%%%%%%%%%%%%%%%%%%%%%%%%%%%%%%%%%%%%%%%%%%%%%%%%%%%%%%%%%%%%%%%%%%%%%%%%%%%%%%%%%%%%%%%%%%%%%%%%%%%%%%%%%%%%% 
  
PolyPentacene +5% Strain   
   
C                3.2082874303        1.2119322281        0.0000000000
C                1.7917127171        1.2119318662        0.0000000000
C                3.9021189489        0.0244322500        0.0000000000
C                1.0978825152        0.0244313342        0.0000000000
C                3.2170391993       -1.2208816823        0.0000000000
C                1.7829639542       -1.2208824694        0.0000000000
C                3.8840615538       -2.4559122364        0.0000000000
C                1.1159464728       -2.4559150197        0.0000000000
C                3.2422727649       -3.6946565805        0.0000000000
C                1.7577372050       -3.6946576687        0.0000000000
C                4.0626427858       -4.9189034891        0.0000000000
C                0.9373624754       -4.9189040262        0.0000000000
C                3.2423306054       -6.1433232046        0.0000000000
C                1.7576725212       -6.1433244610        0.0000000000
C                3.8842289495       -7.3820633999        0.0000000000
C                1.1157659593       -7.3820640690        0.0000000000
C                3.2170028363       -8.6170564696        0.0000000000
C                1.7829821988       -8.6170626892        0.0000000000
C                3.9015467384       -9.8627070810        0.0000000000
C                1.0984398594       -9.8627211085        0.0000000000
C                3.2082273225      -11.0503345384        0.0000000000
C                1.7917724793      -11.0503421001        0.0000000000
H                4.9912256962        0.0262178503        0.0000000000
H                0.0087762305        0.0262158708        0.0000000000
H                4.9732236606       -2.4506469119        0.0000000000
H                0.0267840957       -2.4506510046        0.0000000000
C                5.4994304504       -4.9186785805        0.0000000000
C               -0.4994262273       -4.9186773869        0.0000000000
H                4.9734142421       -7.3870725347        0.0000000000
H                0.0265816476       -7.3870654932        0.0000000000
H                4.9906980655       -9.8643333521        0.0000000000
H                0.0092899184       -9.8643476552        0.0000000000
H                3.7447714416        2.1598003575        0.0000000000
H                1.2552278324        2.1597992897        0.0000000000
H                3.7449938573      -11.9979828489        0.0000000000
H                1.2550115963      -11.9979929847        0.0000000000

CELL_PARAMETERS (alat= 13.6712205)
   1.005340912   0.000000000   0.000000000
   0.000000000   4.000000000   0.000000000
   0.000000000   0.000000000   5.000000000  
     
%%%%%%%%%%%%%%%%%%%%%%%%%%%%%%%%%%%%%%%%%%%%%%%%%%%%%%%%%%%%%%%%%%%%%%%%%%%%%%%%%%%%%%%%%%%%%%%%%%%%%%%%%%%%%%%%%%%%%%%%     
%%%%%%%%%%%%%%%%%%%%%%%%%%%%%%%%%%%%%%%%%%%%%%%%%%%%%%%%%%%%%%%%%%%%%%%%%%%%%%%%%%%%%%%%%%%%%%%%%%%%%%%%%%%%%%%%%%%%%%%% 
%%%%%%%%%%%%%%%%%%%%%%%%%%%%%%%%%%%%%%%%%%%%%%%%%%%%%%%%%%%%%%%%%%%%%%%%%%%%%%%%%%%%%%%%%%%%%%%%%%%%%%%%%%%%%%%%%%%%%%%% 

PolyPentacene +10% Strain  
   
C                3.2118810271        1.1854938535        0.0000000000
C                1.7886049804        1.1859104687        0.0000000000
C                3.9063222128        0.0035099411        0.0000000000
C                1.0935261153        0.0040372141        0.0000000000
C                3.2200717959       -1.2456815991        0.0000000000
C                1.7791559668       -1.2453789922        0.0000000000
C                3.8924550211       -2.4680678117        0.0000000000
C                1.1068406075       -2.4679735589        0.0000000000
C                3.2658157841       -3.7228283822        0.0000000000
C                1.7336175354       -3.7227942006        0.0000000000
C                4.1119655257       -4.9192567800        0.0000000000
C                0.8875595024       -4.9193115678        0.0000000000
C                3.2658466879       -6.1155615902        0.0000000000
C                1.7336816619       -6.1156209029        0.0000000000
C                3.8926240907       -7.3701381982        0.0000000000
C                1.1068329703       -7.3702919613        0.0000000000
C                3.2202838687       -8.5924013308        0.0000000000
C                1.7791215864       -8.5926108311        0.0000000000
C                3.9070930452       -9.8412003490        0.0000000000
C                1.0936122850       -9.8417922746        0.0000000000
C                3.2125701486      -11.0227276947        0.0000000000
C                1.7894340732      -11.0226602408        0.0000000000
H                4.9964946409        0.0011519970        0.0000000000
H                0.0032805303        0.0018270619        0.0000000000
H                4.9831825546       -2.4599042318        0.0000000000
H                0.0161227665       -2.4600898873        0.0000000000
C                5.6690213945       -4.9194154650        0.0000000000
C               -0.6695261192       -4.9195409157        0.0000000000
H                4.9832832043       -7.3784443090        0.0000000000
H                0.0161387813       -7.3784744912        0.0000000000
H                4.9973564055       -9.8387999952        0.0000000000
H                0.0033888613       -9.8405195863        0.0000000000
H                3.7467472745        2.1338169273        0.0000000000
H                1.2534576757        2.1340952745        0.0000000000
H                3.7472140225      -11.9713766300        0.0000000000
H                1.2549215151      -11.9713789599        0.0000000000

CELL_PARAMETERS (alat= 14.322231)
   1.005340912   0.000000000   0.000000000
   0.000000000   4.000000000   0.000000000
   0.000000000   0.000000000   5.000000000  
     
%%%%%%%%%%%%%%%%%%%%%%%%%%%%%%%%%%%%%%%%%%%%%%%%%%%%%%%%%%%%%%%%%%%%%%%%%%%%%%%%%%%%%%%%%%%%%%%%%%%%%%%%%%%%%%%%%%%%%%%%     
%%%%%%%%%%%%%%%%%%%%%%%%%%%%%%%%%%%%%%%%%%%%%%%%%%%%%%%%%%%%%%%%%%%%%%%%%%%%%%%%%%%%%%%%%%%%%%%%%%%%%%%%%%%%%%%%%%%%%%%% 
%%%%%%%%%%%%%%%%%%%%%%%%%%%%%%%%%%%%%%%%%%%%%%%%%%%%%%%%%%%%%%%%%%%%%%%%%%%%%%%%%%%%%%%%%%%%%%%%%%%%%%%%%%%%%%%%%%%%%%%% 


PolyHeptacene 0% Strain  
                 0.7108506267        1.2125067303        0.0000000000
C               -0.7108506267        1.2125067303        0.0000000000
C                1.4020321758        0.0282736070        0.0000000000
C               -1.4020321758        0.0282736070        0.0000000000
C                0.7231530461       -1.2234443599        0.0000000000
C               -0.7231530461       -1.2234443599        0.0000000000
C                1.4027588815       -2.4444963426        0.0000000000
C               -1.4027588815       -2.4444963426        0.0000000000
C                0.7222287755       -3.6686815949        0.0000000000
C               -0.7222287755       -3.6686815949        0.0000000000
C                1.3910331015       -4.9096573579        0.0000000000
C               -1.3910331015       -4.9096573579        0.0000000000
C                0.7272431282       -6.1269335671        0.0000000000
C               -0.7272431282       -6.1269335671        0.0000000000
C                1.4729892922       -7.3787060105        0.0000000000
C               -1.4729892922       -7.3787060105        0.0000000000
C                0.7272922300       -8.6306954954        0.0000000000
C               -0.7272922300       -8.6306954954        0.0000000000
C                1.3911214210       -9.8478481577        0.0000000000
C               -1.3911214210       -9.8478481577        0.0000000000
C                0.7222156018      -11.0887755939        0.0000000000
C               -0.7222156018      -11.0887755939        0.0000000000
C                1.4028354480      -12.3127157759        0.0000000000
C               -1.4028354480      -12.3127157759        0.0000000000
C                0.7230917421      -13.5335952747        0.0000000000
C               -0.7230917421      -13.5335952747        0.0000000000
C                1.4022547784      -14.7850965017        0.0000000000
C               -1.4022547784      -14.7850965017        0.0000000000
C                0.7109132965      -15.9694567605        0.0000000000
C               -0.7109132965      -15.9694567605        0.0000000000
H                2.4898592103        0.0261918337        0.0000000000
H               -2.4898592103        0.0261918337        0.0000000000
H                2.4912585255       -2.4457185384        0.0000000000
H               -2.4912585255       -2.4457185384        0.0000000000
H                2.4789168913       -4.9102456335        0.0000000000
H               -2.4789168913       -4.9102456335        0.0000000000
C                2.8498863127       -7.3784863105        0.0000000000
C               -2.8498863127       -7.3784863105        0.0000000000
H                2.4790145265       -9.8467923476        0.0000000000
H               -2.4790145265       -9.8467923476        0.0000000000
H                2.4912736948      -12.3110154224        0.0000000000
H               -2.4912736948      -12.3110154224        0.0000000000
H                2.4899679660      -14.7825142851        0.0000000000
H               -2.4899679660      -14.7825142851        0.0000000000
H                1.2485322528        2.1593921572        0.0000000000
H               -1.2485322528        2.1593921572        0.0000000000
H                1.2487589809      -16.9161889980        0.0000000000
H               -1.2487589809      -16.9161889980        0.0000000000


CELL_PARAMETERS (alat= 13.02021000)
   1.008120516   0.000000000   0.000000000
   0.000000000   5.000000000   0.000000000
   0.000000000   0.000000000   5.000000000  
